# Supplementary material for: AUF1 Restrains Hepatocyte Senescence by Maintaining Mitochondrial Homeostasis in AML12 Hepatocyte Model
Source: Cells. 2025 Dec 26;15(1):48. doi: 10.3390/cells15010048 (PMC12785964; doi:10.3390/cells15010048)
Supplement: Supplementary file 1 [file cells-15-00048-s001.zip]

Archive with 1 entries (1 files):
- cells-4030920-supplementary.pdf
